# Supplementary material for: Phenotypic Adaptation to Antiseptics and Effects on Biofilm Formation Capacity and Antibiotic Resistance in Clinical Isolates of Early Colonizers in Dental Plaque
Source: Antibiotics (Basel). 2022 May 19;11(5):688. doi: 10.3390/antibiotics11050688 (PMC9137571; doi:10.3390/antibiotics11050688)
Supplement: Supplementary file 1 [file antibiotics-11-00688-s001.zip]

Archive with 1 entries (1 files):
- antibiotics-1731344-supplementary.pdf
